# Supplementary material for: Hallucinogen use is associated with mental health and addictive problems and impulsivity in university students
Source: Addict Behav Rep. 2019 Oct 18;10:100228. doi: 10.1016/j.abrep.2019.100228 (PMC6887552; doi:10.1016/j.abrep.2019.100228)
Supplement: Supplementary data 1 [file mmc1.xml]

<?xml version="1.0" encoding="UTF-8" standalone="no"?><data:data><datasets><author>jongrant@uchicago.edu</author><type>0</type><dataset><value>1</value><reason>The data that has been used is confidential</reason><comments/></dataset></datasets></data:data>
